# Supplementary material for: Rapid and accurate taxonomic classification of insect (class Insecta) cytochrome c oxidase subunit 1 (COI) DNA barcode sequences using a naïve Bayesian classifier
Source: Mol Ecol Resour. 2014 Mar 19;14(5):929–42. doi: 10.1111/1755-0998.12240 (PMC4282328; doi:10.1111/1755-0998.12240)
Supplement: Fig S1 — Abundance of taxonomic orders in the iBOL data release package 3.75 – v1 (N = 86 306). Each insect order is followed by the number of sequences represented in the iBOL data set. Fig. S2 Proportion of correctly classified queries during ‘leave-one-out cross-validation’ (LOOCV) testing of the GenBank-barcode trained classifier. No bootstrap support cut-off was used to filter results. Fig. S3 Proportion of correctly classified queries during ‘leave-one-out cross-validation’ (LOOCV) testing of the GenBank-family trained classifier. No bootstrap support cut-off was used to filter results. Fig. S4 Country of origin for sequences in the iBOL data release package 3.75 – v1. The top ten most abundant countries are shown for a) Lepidoptera (N = 8647) and b) Diptera (N = 46 233). Each country is followed by the number of sequences represented in the iBOL data set. Table S1 List of Mantodea genera included during testing and their GenBank Accessions nos. Table S2 Number of unique taxa in three insect COI training sets. Table S3 Number of taxa represented by a single sequence (singletons) in three insect COI training sets (and proportion of total taxa from Table S2 in parentheses). Table S4 Proportion of sequences misclassified at the genus rank for each insect order after performing ‘leave-one-out cross-validation’ (LOOCV) testing with the GenBank trained classifier. Table S5 Bootstrap support cut-offs that result in at least 99% correctly classified queries during leave-one-out cross-validation of the GenBank-barcode trained insect COI classifier. Table S6 Bootstrap cut-offs that result in at least 99% correctly classified queries during leave-one-out cross-validation of the GenBank-family trained insect COI classifier. Table S7 Comparison of order rank taxonomic assignments using three versions of the classifier vs. known taxonomic assignments based on morphological characters. Table S8 Naïve Bayesian classifier automated taxonomic assignments of Mantodea sequences (N = 82) v [file men0014-0929-SD2.txt]

 1 
Supplementary Methods 1 
 2 
Customizing thetraining sets 3 
Theformatfor thetraining files aredescribed in theoriginalRDP classifier 4 
version 2.5 sampledatafolder thatcomes with thedistribution availablefrom5 
http://sourceforge.net/projects/rdp-classifier/(Wang etal. 2007).  For each of our training 6 
sets, thetwo files weused to train theclassifier areprovided so thatthey can beused to 7 
train theclassifier or bemodified to suitauser’s needs if necessary.  Using our files, the8 
classifier can betrained to thegenus or family rank using GenBank taxonomy and once9 
theassignmentis madeto thegenus/family rank theassociated lineage(family, order, 10 
class, phylum, kingdom) is retrieved.  As insecttaxonomy develops, or users’ preferred 11 
taxonomicschemevaries, changes to theassociated taxonomiclineagefor any sequence12 
in thetraining file can beaccommodated.  Taxonomicchanges can bemadedirectly to 13 
theallof theaffected Fastaheaders in thesequenceFastafile.  Sequenceadditions or 14 
deletions can also bemadedirectly to thesequenceFastafile.  Weprovidea Perlscriptin 15 
thesupplementary materialthatcan then beused to generatethecorresponding taxonomy 16 
fileused to train theclassifier to accommodatethetaxonomicchanges.  Instructions for 17 
re-training theclassifier areclearly described in theoriginalRDP classifier version 2.5 18 
distribution in thesampledatafolder ‘README’ file.  For simplicity, theonly 19 
taxonomicranks supported arekingdom, phylum, class, order, family, and genus for sets 20 
trained to thegenus rank;and kingdom, phylum, class, order, and family for sets trained 21 
to thefamily rank. 22 
 23  2 
Supplementary Discussion 24 
 25 
Sequenceannotation in publicallyavailablesequences 26 
Theimpact of insufficiently identified and mis-annotated sequences thatmay 27 
resultin thereduced quality of sequences in publicdatabases has been previously 28 
evaluated (Nilsson etal. 2006;Bidartondo etal. 2008;Costaetal. 2012;Kwong etal. 29 
2012).  Theresultis thatmany insufficiently identified sequences cannotbeutilized for 30 
high-resolution taxonomicassignments to species rank.  As previously noted, many iBOL31 
sequences arenotpresentin GenBank (Kwong etal. 2012) and many COI sequences in 32 
GenBank do notcontain the‘barcode’ keyword.  Theresultis thatour GenBank-barcode33 
training setwas thesmallestand leastrepresentativeset.  Itwas usefulherefor 34 
comparison purposes, butshould notbeused for making taxonomicassignments.  35 
Additionally, theiBOLdatareleasepackage3.75 v1 does notprovidecorresponding 36 
GenBank numbers so cross-referencing sequences fromeach databasecan be37 
problematic.  Although taxonomicassignments for insects in theiBOLdatarelease38 
packagearelimited to theorder rank, taxonomicassignments to BINs (barcodeindex 39 
numbers) areprovided (Ratnasingham&Hebert2013).  For instances wheretheBIN unit40 
is notsufficientor appropriate, wehaveshown thatin somecases our insectclassifier 41 
may beableto refinetaxonomicassignments to lower (morespecific) ranks. 42 
 43 
Singlemarker bias 44 
Problems using asinglearbitrary marker, in this caseCOI, largely focus on its use45 
as thesolepieceof evidencefor species delimitation and new species discovery (Cognato 46  3 
2006).  The‘barcoding gap’ refers to aseparation between thewithin species and among 47 
species sequencevariability for COI sequences (Meyer &Paulay 2005;Meier etal. 48 
2008).  Ithas been suggested thatthis barcoding gap, sometimes used to explain the49 
inability of abarcodeassignmentmethod to correctly assign unknown queries, may 50 
actually bean artifactof insufficientsampling (Wiemers &Fiedler 2007).  Werecognize51 
theseissues, butagreewith theview thataDNA barcodecan stillbeused as atoolto 52 
assign unknown specimens to predefined groups (Nielsen &Matz2006), in this case, 53 
genus or family leveltaxadefined by NCBI taxonomy.  Considering thattheclassifier 54 
was trained only to thegenus or thefamily ranks, and thatassignments can be55 
summarized to even moreinclusiveranks as needed to obtain aminimumlevelof 56 
bootstrap support, taxonomicassignments madewith this toolarerelatively conservative57 
compared with aBLASTtop hitapproach (acommonly used method in environmental58 
sequencing studies).  Useof this method in conjunction with other taxonomicassignment59 
methods (such as phylogeny, indicator vector, segregating sites, LCA, or coalescent60 
based approaches), and other genes when available, arenotmutually exclusiveand is 61 
encouraged when thereis aneed to visualize, corroborate, or testtaxonomicassignments 62 
flagged to beof specialinterest(Munch etal. 2008a,b;Sirovich etal. 2009, 2010;Lou &63 
Golding 2010;Yang &Rannala2010;Huson etal. 2011).   64 
 65 
Choosing meaningfulbootstrap supportcutoffs 66 
Ithas been recently recognized thatchoosing asuitablebootstrap supportcutoff 67 
for taxonomicassignments willvary with query length and assignmentrank (Mizrahi-68 
Man etal. 2013).  Themostcommonly used cutoff is 80% bootstrap proportion for the69  4 
RibosomalDatabaseProjectnaïveBayesian classifier with the16S training sets (Wang et 70 
al. 2007).  Alternatively, a50% cutoff has been recommended for 16S query sequences 71 
shorter than 250 bp (Liu etal. 2008;Claesson etal. 2009).  In this study, weused 72 
LOOCV testing to proposebootstrap supportcutoffs appropriatefor each trained version 73 
of theclassifier for avariety of query sequencelengths and taxonomicranks.  Notethat74 
thesevalues worked wellfor query sequences known to bepresentin thereference75 
dataset.  Wehaveshown thatunknown insectqueries fromtropicalfield studies and 76 
poorly represented insectorders remain problematicand may requirebootstrap support77 
cutoffs higher than thoselisted in Table3 (and Tables S5 and S6) to avoid making 78 
incorrecttaxonomicassignments. 79 
 80 
Impactofsequenceerror on taxonomicassignments 81 
Previous work has also addressed theimpactof very low frequency variants due82 
to sequencing error on thetaxonomicassignmentof COI barcodesequences (Stoeckle&83 
Kerr 2012).  A previous study has suggested thatthenaïveBayesian classifier thatuses k-84 
mer frequencies for classification may beparticularly sensitiveto sequenceerror 85 
compared with BLASTthatuses localsequencealignments (Porter &Golding 2012).  86 
This makes sequencequality filtering of sequences especially importantprior to using 87 
this tool.   88 
 89  5 
Supplementary References 90 
Bidartondo MI, Bruns TD, BlackwellM etal. (2008) Preserving accuracy in GenBank.  91 
Science, 319, 1616. 92 
Claesson MJ, O’Sullivan O, Wang Q etal. (2009) Comparativeanalysis of 93 
pyrosequencing and aphylogeneticmicroarray for exploring microbialcommunity 94 
structures in thehuman distalintestine.  PLoS ONE, 4, e6669. 95 
Cognato AI (2006) Standard percentDNA sequencedifferencefor insects does not96 
predictspecies boundaries.  JournalofEconomicEntomology, 99, 1037-1045. 97 
CostaFO, LandiM, Martins R etal. (2012) A ranking systemfor referencelibraries of 98 
DNA barcodes:application to marinefish species fromPortugal.  PLoS ONE, 7, e35858. 99 
Huson DH, MitraS, Ruscheweyh H-J etal.  (2011) Integrativeanalysis of environmental100 
sequences using MEGAN4.  GenomeResearch, 21, 1552-1560. 101 
Liu Z, DeSantis TZ, Andersen GLetal.  (2008) Accuratetaxonomy assignments from102 
16S rRNA sequences produced by highly parallelpyrosequencers. (2008) NucleicAcids 103 
Research, 36, e120. 104 
Lou M, Golding GB (2010) Assigning sequences to species in theabsenceof large105 
interspecificdifferences.  Molecular Phylogenetics and Evolution, 56, 187-194. 106 
Meier R, Zhang G, AliF (2008) Theuseof mean instead of smallestinterspecific107 
distances exaggerates thesizeof the“barcoding gap”and leads to misidentification.  108 
SystematicBiology, 57, 809-813. 109 
Meyer CP, Paulay G (2005) DNA barcoding:error rates based on comprehensive110 
sampling.  PLoS Biology, 3, e422. 111  6 
Mizrahi-Man O, DavenportER, Gilad Y (2013) Taxonomicclassification of Bacterial112 
16S rRNA genes using shortsequencing reads:Evaluation of effectivestudy designs.  113 
PLoS ONE, 8, e53608. 114 
Munch K, BoomsmaW, Huelsenbeck JP etal.  (2008a) Statisticalassignmentof DNA 115 
sequences using Bayesian phylogenetics. SystematicBiology, 57, 750-757. 116 
Munch K, BoomsmaW, Willerslev Eetal.  (2008b) FastphylogeneticDNA barcoding.  117 
PhilosophicalTransactions oftheRoyalSocietyB, 363, 3997-4002. 118 
Nielsen R, MatzM (2006) Statisticalapproaches for DNA barcoding.  Systematic119 
Biology, 55, 162-169. 120 
Nilsson RH, Ryberg M, Kristiansson Eetal.  (2006) Taxonomicreliability of DNA 121 
sequences in publicsequencedatabases:afungalperspective.  PLoS ONE, 1, e59. 122 
Porter TM, Golding GB (2012) Factors thataffectlargesubunitribosomalDNA 123 
amplicon sequencing studies of fungalcommunities:classification method, primer 124 
choice, and error.  PLoS ONE, 7, e35749. 125 
RatnasinghamS, HebertPDN (2013) A DNA-based registry for allanimalspecies:the126 
barcodeindex number (BIN) system.  PLoS ONE, 8, e66213. 127 
Sirovich L, StoeckleMY, Zhang Y (2009) A scalablemethod for analysis and display of 128 
DNA sequences.  PLoS ONE, 4, e7051. 129 
Sirovich L, StoeckleMY, Zhang Y (2010) Structuralanalysis of biodiversity.  PLoS 130 
ONE, 5, e9266. 131 
StoeckleMY, Kerr KCR (2012) Frequency matrix approach demonstrates high sequence132 
quality in avian BARCODEs and highlights crypticpseudogenes.  PLoS ONE, 7, e43992. 133  7 
Wang Q, Garrity GM, TiedjeJM etal.  (2007) NaïveBayesian classifier for rapid 134 
assignmentof rRNA sequences into thenew bacterialtaxonomy. Applied and 135 
EnvironmentalMicrobiology, 73, 5261-5267. 136 
Wiemers M, Fiedler K (2007) Does theDNA barcoding gap exist?– acasestudy in blue137 
butterflies (Lepidoptera:Lycaenidae).  Frontiers in Zoology, 4, 8. 138 
Yang Z, RannalaB (2010) Bayesian species delimitation using multilocus sequencing 139 
data.  Proceedings oftheNationalAcademyofSciences, 107, 9264-9269. 140  8 
Supporting FigureLegends 141 
 142 
FigureS1Abundanceof taxonomicorders in theiBOLdatareleasepackage3.75 – v1 143 
(N=86,306).  Each insectorder is followed by thenumber of sequences represented in the144 
iBOLdataset. 145 
 146 
FigureS2 Proportion of correctly classified queries during ‘leaveoneoutcross 147 
validation’ (LOOCV) testing of theGenBank-barcodetrained classifier.  No bootstrap 148 
supportcutoff was used to filter results. 149 
 150 
FigureS3 Proportion of correctly classified queries during ‘leaveoneoutcross 151 
validation’ (LOOCV) testing of theGenBank-family trained classifier.  No bootstrap 152 
supportcutoff was used to filter results. 153 
 154 
FigureS4 Country of origin for sequences in theiBOLdatareleasepackage3.75 – v1.  155 
Thetop ten mostabundantcountries areshown for a) Lepidoptera (N=8,647)and b) 156 
Diptera(N=46,233).  Each country is followed by thenumber of sequences represented in 157 
theiBOLdataset.158  9 
FigureS1159 
Diptera, 46223
Hymenoptera, 11864
Lepidoptera, 8647
Coleoptera, 6177
Hemiptera, 5813
Trombidiformes, 1276
Psocoptera, 930
Trichoptera, 793
Araneae, 515
Thysanoptera, 455
Other, 3613
!
!
!
!
!
!
!
!
!
!
!
0 10 20 30 40 50
Insect taxonomic orders represented in
iBOL data release 3.75 v1
Proportion (%)
 160  10 
FigureS2161 
500+ 400 200 100 50
C
or
re
ct
(%
)
0
10
20
30
40
50
60
70
80
90
10
0
Class
Order
Family
Genus
LOOCV query length (bp)
 162 
 163 
 164 
 165  11 
FigureS3 166 
 167 
500+ 400 200 100 50
C
or
re
ct
(%
)
0
10
20
30
40
50
60
70
80
90
10
0
Class
Order
Family
LOOCV query length (bp)
 168 
 169  12 
FigureS4 170
Canada, 2806
Australia, 1419
United States, 1379
Costa Rica, 748
Panama, 670
Peru, 428
Spain, 218
Finland, 164
Papua New Guinea, 132
Mexico, 126
Other, 557
0 20 40 60 80 100
Lepidoptera
Proportion (%)
Canada, 37156
United States, 3745
Finland, 2533
Pakistan, 1227
Honduras, 435
Germany, 346
Norway, 272
Australia, 143
Papua New Guinea, 110
China, 59
Other, 197
0 20 40 60 80 100
Diptera
Proportion (%)
a) b)
 171 13 
TableS1 – Listof Mantodeageneraincluded during testing and their GenBank 172 
accessions. 173 
Family Genus GenBankAccession
Acanthopidae Raptrix FJ802836
Amorphoscelidae
Cliomantis FJ802777
Gyromantis FJ802776
Paraoxypilus FJ802755
Empusidae Empusa FJ802806
Hymenopodidae
Acromantis FJ802908
Amorphoscelis
FJ802783
FJ802888
FJ802906
FJ802821
FJ802843
Ceratomantis FJ802896
Creobroter FJ802787
Ephippiomantis FJ802899
Euantissa FJ802834
Hestiasula FJ802909
Oxypilus
FJ802815
FJ802845
FJ802862
FJ802819
Iridopterygidae
Bolbena FJ802852
Hapalomantis FJ802858
Hapalopeza FJ802886
Miromantis FJ802907
Tropidomantis
FJ802910
FJ802838
FJ802792
Xanthomantis FJ802904
Liturgusidae
Liturgusa FJ802797
Stenomantis FJ802770
Mantidae
Bolbe FJ802771
Bolbe FJ802759
Coptopteryx FJ802778
Deroplatys
FJ802917
FJ802918
FJ802895
Elmantis FJ802853 14 
Family Genus GenBankAccession
FJ802848
Entella FJ802824
Euchomenella FJ802786
Gimantis FJ802901
Gonypeta FJ802894
Gonypetyllis FJ802785
Ligaria FJ802809
Ligariella FJ802772
Mantis FJ802846
Miomantis
FJ802844
FJ802829
FJ802823
FJ802831
Myrcinus FJ802851
Orthoderella FJ802804
Parastagmatoptera FJ802762
Phyllovates FJ802839
Polyspilota FJ802847
Pseudomantis FJ802884
Rhombodera FJ802913
Sphodromantis FJ802756
Stagmomantis
FJ802856
FJ802857 
FJ802761
FJ802813
FJ802760
Statilia
FJ802774
FJ802781
FJ802915
FJ802849
Tamolanica NC_007702
Vates
FJ802803
FJ802798
FJ802799
Mantoididae Mantoida
FJ802822
FJ802793
FJ802794
Sibyllidae Sibylla FJ802808
Tarachodidae
Dysaules FJ802835
Leptomantella FJ802832 15 
Family Genus GenBankAccession
Pyrgomantis FJ802825
Tarachodes FJ802842
Thespidae
Hoplocorypha FJ802767
Musoniella FJ802800
Oligonicella FJ802775
 174 
 175  16 
TableS2 Number of uniquetaxain threeinsectCOItraining sets.  Thenumber of species 176 
included in thetraining sets is shown although theclassifier was only trained to thegenus 177 
or family ranks. 178 
 179 
Rank GenBank 
GenBank-
barcode
GenBank-
family 
Kingdom 1 1 1 
Phylum 1 1 1 
Class 1 1 1 
Order 29 16 29 
Family 637 256 718 
Genus 8,679 3,565 10,242 
Species 27,370 9,991 46,815* 
*includes insufficiently identified species assignments including theterms sp., aff., cf., 180 
etc. 181 
 182  17 
TableS3 Number of taxarepresented by asinglesequence(singletons) in threeinsect183 
COItraining sets (and proportion of totaltaxafromTableS2 in parentheses). 184 
 185 
Rank GenBank 
GenBank-
barcode
GenBank-
family 
Kingdom 0 0 0 
Phylum 0 0 0 
Class 0 0 0 
Order 1 1 0 
Family 76 46 90 (13%) 
Genus 2808 (32%) 699 (20%) N/A
 186 
N/A  - notapplicablesincetheGenBank-family training setwas trained to thefamily 187 
rank188  18 
TableS4 Proportion of sequences misclassified atthegenus rank for each insectorder 189 
after performing ‘leaveoneoutcross validation’ (LOOCV)testing with theGenbank 190 
trained classifier. 191 
 192 
 
GenBank
InsectOrders
Numberof
queriestested % Misclassified1 
Archaeognatha 84 0.0 
Blattodea 150 5.3 
Coleoptera 26,455 6.1 
Dermaptera 30 6.7 
Diptera 21,538 6.7 
Embioptera 24 0.0 
Ephemeroptera 3,281 1.6 
Grylloblattodea 0 - 
Hemiptera 10,230 8.0 
Hymenoptera 14,801 4.5 
Isoptera 386 2.1 
Lepidoptera 94,750 3.2 
Mantodea 29 27.6 
Mantophasmatodea 30 0.0 
Mecoptera 32 28.1 
Megaloptera 358 0.6 
Neuroptera 389 9.3 
Odonata 1,288 1.7 
Orthoptera 3,217 3.7 
Phasmatodea 649 4.5 
Phthiraptera 179 1.7 
Plecoptera 1,012 1.1 
Psocoptera 6 16.7 
Raphidioptera 2 0.0 
Siphonaptera 6 0.0 
Strepsiptera 5 40.0 
Thysanoptera 385 8.1 
Trichoptera 8,200 1.9 
undef_Insecta 9 22.2 
*Taxonomicassignments werenotfiltered by any bootstrap supportcutoff.  Results for 193 
singletons notshown. 194  19 
1(Totalmisclassified sequences /totaltested queries) x 100 195 
 ‘-‘ Order represented by asinglesequence(singleton) so LOOCV resultwas not196 
summarized 197 
 198  20 
TableS5 Bootstrap supportcutoffs thatresultin atleast99% correctly classified queries 199 
during leave -one-outcross-validation of the GenBank-barcodetrained insectCOI 200 
classifier. 201 
 
%Bootstrap support cutoffrequired to obtain 99%correct 
classifications 
Rank 50 bp 100 bp 200 bp 400 bp 
FULL 
(500 bp+)
Genus N/A 50 30 20 20 
Family 95 50 20 0 0 
Order 80 0 0 0 0 
 
%Queries classified at theappropriatebootstrap support cutoff 
(from above) 
Genus 0% 68% 95% 98% 99% 
Family 4% 79% 99% ~100%  ~100%  
Order 85% ~100%  ~100%  ~100%  ~100%  
* R esults for singletons arenotsummarized.  202 
N/A = Notavailable.203  21 
TableS6 Bootstrap cutoffs thatresultin atleast99% correctly classified queries during 204 
leave-one-outcross-validation of theGenBank-family trained insectCOI classifier. 205 
 
%Bootstrap support cutoffrequired to obtain 99%correct 
classifications 
Rank 50 bp 100 bp 200 bp 400 bp 
FULL 
(500 bp+)
Family N/A 80 80 80 80 
Order 80 60 60 70 40 
 
%Queries classified with theappropriatebootstrap support cutoff 
(from above) 
Family 0% 20% 47% 76% 89% 
Order 17% 74% 95% 96% 99% 
*Results for singletons arenotsummarized. 206 
N/A = Notavailable. 207 
 208  22 
TableS7 Comparison of order rank taxonomicassignments using threeversions of the209 
classifier versus known taxonomicassignments based on morphologicalcharacters.  210 
Bootstrap supportcutoffs werechosen to minimizethenumber of  taxonomicassignments 211 
thatdid notmatch (Non - match category below) known taxonomicassignments for the212 
classifier with thesmallesttraining set(GenBank - barcode).  This tableis directly 213 
comparableto Table4. 214 
 215 
  NaïveBayesian classifierversion: 
Dataset
 
GenBank GenBank-barcode GenBank-family 
Mantodea1    
 Match 79 (96%)  0 (0%)  81 (99 %)  
 Non - match 0 (0%)  0 (0%)  0 (0 %)  
 Notclassified  3 (4%)  82 (100%)  1 (1 %)  
Lepidoptera2 
     
 Match 8,605 (~100%)  8,608 (~100%)  8,554 (99%)  
 Non - match 2 (~0%)  0 ( 0%)  4 (~0%)  
 Notclassified  40 (~0%)  39 (~0%)  89 (1%)  
Diptera3  
 
    
 
Match 24,115 (52%)  22,125 (48%)  34,208 (74%)  
 
Non - match 5 (~0%)  0 (0%)  6 (~0%)  
 
Notclassified  22,103 (48%)  24,098 (52%)  12,009 (26%)  
Malaise4  
 
    
 
Match 297 (31%)  225 (24%)  443 (47%)  
 
Non - match 2 (~0%)  0 (0%)  2 (~0%)  
 
Notclassified  650 (68%)  724 (76%)  504 (53%)  
1Mantodea(N=82 , averagelength = 871 bp ) with b ootstrap cutoffs:96%, 96%, 96% for 216 
GenBank, GenBank - barcode, and GenBank - family trained classifiers 217 
2Lepidoptera(N=8 ,647 , averagelength = 637 bp )  with bootstrap cutoffs:  60% , 60%, 60%  218 
3Didptera(N=46,223 , averagelength = 627 bp )  with bootstrap cutoffs:  83%, 83%, 83%  219 
4Malaise (N=949 , averagelength = 310 bp )  with bootstrap cutoffs:  79%, 79%, 79%220  23 
TableS8 NaïveBayesian classifier automated taxonomicassignments of Mantodeasequences (N=82) verified to match known 221
taxonomicassignments fromtheiBOLdatareleasepackage3.75 - v1 using bootstrap supportcutoffs fromTables 3, S5, and S6. 222
 223
 
GenBank (80%cutoff) GenBank-barcode(20%cutoff) GenBank-family (80%cutoff) 
 
Order Family Genus Order Family Genus Order Family Genus 
Match 82 (100%) 61 (74%) 54 (66%) 0 (0%) 0 (0%) 0 (0%) 82 (100%) 42 (51%) N/A
Non-match 0 (0%) 3 (4%) 4 (5%) 82 (100%) 82 (100%) 81 (99%) 0 (0%) 28 (34%) N/A
Notclassified 0 (0%) 18 (22%) 24 (29%) 0 (0%) 0 (0%) 1 (1%) 0 (0%) 12 (15%) N/A
 224
N/A =Notapplicable.225 24 
TableS9 Lepidoptera(N=8,647) and Diptera(N=46,233) sequences fromiBOLdatareleasepackage3.75 - v1 thatwereoriginally 226
taxonomically assigned to theorder rank butareputatively refined to thefamily and genus ranks using thenaïveBayesian classifier 227
using bootstrap supportcutoffs fromTable3, S5, and S6. 228
 229
 230
 
GenBank (80%cutoff) GenBank-barcode(20%cutoff) GenBank-family (80%cutoff) 
Lepidoptera Family Genus Family Genus Family Genus 
 4,079 (47%) 3,511 (41%) 7,296 (84%) 5,284 (61%) 5,158 (60%) N/A
Diptera       
 10,348 (22%) 7,748 (17%) 22,807 (49%) 19,546 (42%) 17,462 (38%) N/A
N/A = Notapplicable. 231
